# Supplementary material for: Origin of OXA-23 Variant OXA-239 from a Recently Emerged Lineage of Acinetobacter baumannii International Clone V
Source: mSphere. 2020 Jan 8;5(1):e00801-19. doi: 10.1128/mSphere.00801-19 (PMC6952199; doi:10.1128/mSphere.00801-19)
Supplement: TABLE S1 [file mSphere.00801-19-st001.xls]

## Sheet: Sheet1
Strain Name	Isolation Date	Assembly ID NCBI	Oxford (MLST)	Pasteur (MLST)	Location				Date	Source
15A34	2014	GCA_002082685.1	872		South-Korea
15A5	2013	GCA_002082705.1	191		South-Korea
1656-2	NA	GCA_000188215.1	423		NA
A1	1982	GCA_000830055.1	231		United Kingdom
A1296	2010	GCA_002504145.1	1469		China
A388	2002	GCA_002741415.1	439		Greece
A85	2003	GCA_002210065.1	781		Australia
AB0057	2001	GCA_000021245.1	207		USA
AB030	2010	GCA_000746645.1	758	79	Canadá
AB031	2010	GCA_000746605.1	1000		Canadá
Ab04-mff	2012	GCA_001077655.1	447		Canada
AB07	NA	GCA_000576535.1	1816, 195		India
AB1A2	2017	GCA_002948475.1	1806, 208		USA
AB307-0294	1994	GCA_000021145.1	231		USA
Ab3207	2008	GCA_001636235.1	1321	422	Mexico
AB34299	2015	GCA_002009115.1	1834, 436		NA
Ab421-GEIH-2010	2010	GCA_001628795.1	924	79	Spain
Ab4568	2011	GCA_002762115.1	191		China
Ab4653	2011	GCA_002762155.1	NA		China
Ab4977	2011	GCA_002762095.1	191		China
AB5075-UW	2008	GCA_000963815.1	945		USA
Ab6200	2012	GCA_000814345.1	1161		Colombia
ab736	2015	GCA_002116925.1	931		USA
Aba	2016	GCA_003288775.1	1816, 195		China
ABH12O-A2	2006-2008	GCA_000761175.1	924	79	Spain
ABNIH28	2016	GCA_002902885.1	NA		USA
AbPK1	2012	GCA_002753915.1	452		Pakistan
AC12	2011	GCA_000282795.3	1816, 195		Malaysia
AC29	2011	GCA_000695855.3	195		Malaysia
AC30	2011	GCA_000307975.2	195		Malaysia
ACICU	2005	GCA_000018445.1	437		Italy
AF-401	2009	GCA_001896005.1	new	79	Mexico
AF-673	2008	GCA_001895985.1	1806, 208		USA
AR-0056	NA	GCA_003029495.1	350		NA
AR-0063	NA	GCA_002947845.1	205	79	NA
AR-0078	NA	GCA_002948925.1	203		NA
AR-0083	NA	GCA_002996805.1	1604, 231		NA
AR-0088	NA	GCA_003006035.1	229		NA
AR-0101	NA	GCA_003010675.1	NA	79	NA
AR-0102	NA	GCA_003010655.1	191		NA
ATCC-17978	1951	GCA_000015425.1	112		Canada
AYE	2001	GCA_000069245.1	231		France
AYP-A2	2013	GCA_002761575.1	1806, 208		Australia
B11911	2014	GCA_001077565.2	NA		India
B8300	2015	GCA_001077965.2	new		India
B8342	2015	GCA_001077555.2	new		India
BAL062	2014	GCA_900088705.1	136, 1851		NA
BJAB07104	2007-2008	GCA_000419385.1	368		NA
BJAB0715	2007	GCA_000419405.1	642		China
BJAB0868	NA	GCA_000419425.1	218		NA
CBA7	2013	GCA_002082645.1	1806, 208		South-Korea
CIP70-10	before 1970	GCA_001457535.1	819		France
CMC-CR-MDR-Ab4	NA	GCA_001922205.1	1806, 208		USA
CMC-CR-MDR-Ab66	NA	GCA_001922245.1	1806, 208		USA
CMC-MDR-Ab59	NA	GCA_001922225.1	1806, 208		USA
CR17	NA	GCA_000820685.1	1806, 208		NA
CS01	NA	GCA_000820665.1	1806, 208		NA
D1279779	2009	GCA_000186665.4	942		Australia
D36	2008	GCA_001399655.1	498		Australia
DA33098	NA	GCA_003181015.1	350		Spain
DA33382	NA	GCA_003296225.1	1567		Germany
DS002	2005	GCA_003012895.1	new		India
DU202	NA	GCA_000498375.2	423		NA
HRAB-85	2014	GCA_001887305.1	208		China
HWBA8	2013	GCA_002082785.1	229		South-Korea
IOMTU-433	2013	GCA_000828935.1	919		Nepal
JBA13	2013	GCA_002082625.1	191		South-Korea
KAB01	2015	GCA_001806345.1	1809, 451		South-Korea
KAB02	2015	GCA_001806365.1	369		South-Korea
KAB03	2015	GCA_001806385.1	1809, 451		South-Korea
KAB04	2015	GCA_001806405.1	191		South-Korea
KAB05	2015	GCA_001806425.1	1837, 369		South-Korea
KAB06	2015	GCA_001806445.1	1837, 369		South-Korea
KAB07	2015	GCA_001806465.1	191		South-Korea
KAB08	2015	GCA_001806485.1	1806, 208		South-Korea
KBN10P02143	2012	GCA_001514375.1	191		South-Korea
LAC-4	1997	GCA_000786735.1	447		USA
MDR-TJ	NA	GCA_000187205.4	1837, 369		NA
MDR-ZJ06	2006	GCA_000226275.1	643		China
NCGM-237	2012	GCA_000828795.1	455		Japan
NCTC13421	2004	GCA_900478145.1	1840, 207		United Kingdom
ORAB01	2012	GCA_000939415.2	208		USA
PR07	2012	GCA_000372585.2	734		Malasya
R2090	2013	GCA_001261895.2	942		France
R2091	2014	GCA_001517645.1	819		France
SAA14	2013	GCA_002082845.1	191		South-Korea
SDF	NA	GCA_000069205.1	NA		NA
SMC-BL01	2012	GCA_002843665.1	191		South-Korea
SSA12	2013	GCA_002082865.1	191		South-Korea
SSA6	2013	GCA_002082745.1	357		South-Korea
SSMA17	2013	GCA_002082885.1	191		South-Korea
TCDC-AB0715	NA	GCA_000189735.2	218		NA
TYTH-1	2008	GCA_000302575.1	455		Taiwan
UH12208	2008	GCA_000515575.1	1091	79	USA
USA15	2013	GCA_002082825.1	491		South-Korea
USA2	2013	GCA_002082725.1	357		South-Korea
WCHAB005078	NA	GCA_002999195.1	449		China
WCHAB005133	NA	GCA_002950495.1	368		China
WKA02	2013	GCA_002082805.1	447		South-Korea
XDR-BJ83	2007	GCA_001902375.1	368		China
XH386	2017	GCA_003264275.1	1806, 208		China
XH731	2014	GCA_003264295.1	1816, 195		China
XH856	2010	GCA_001573125.1	381		China
XH857	2010	GCA_001573105.1	806		China
XH858	2010	GCA_001578145.1	642		China
XH859	2009	GCA_001573085.1	368		China
XH860	2009	GCA_001573065.1	457		China
YU-R612	2014	GCA_001543995.1	191		South-Korea
ZS3	2009	GCA_003202135.1	1806, 208		China
ZW85-1	2013	GCA_000505685.2	378		China				Date	Source
H350	2015	SGSF00000000	208	2	Mexico	INR	This study		2015-11-19	Blood culture
H008	2011	SGSG00000000	690	25	Mexico	INR	This study		2011-09-19	Transcatheter blood culture
A158	2012	SGSH00000000	758	156	Mexico	INR	This study		2012-10-06	bronchoalveolar lavage, right side
A580	2015	SGSI00000000	758	156	Mexico	INR	This study		2015-12-29	Urine culture
H251	2014	SGSJ00000000	758	156	Mexico	INR	This study		2014-08-21	Catheter blood culture
A465	2014	GCA_004209035.1	758	156	Mexico	INR	This study		2014-09-04	Thorax biopsy
A278	2013	GCA_004209005.1	758	156	Mexico	INR	This study		2013-03-29	Wound right arm
A023	2011	GCA_004209075.1	1091	156	Mexico	INR	This study		2011-09-29	Biopsy necrotic tissue
A229	2013	GCA_004208995.1	1091	156	Mexico	INR	This study		2013-02-25	Biopsy right arm
H170	2013	SGSO00000000	1091	156	Mexico	INR	This study		2013-07-31	Peripheral blood culture
810CP	2015	GCA_003345235.1	758	156	Mexico	HI	Mancilla-Rojano et al 2019
Ab2159	2011	SIDE00000000	758	156	Mexico	INCAN	Graña-Miraglia et al 2017
Ab11606	2011	GCA_001922755.1	758	156	Mexico	INCAN	Graña-Miraglia et al 2017
Ab11598	2011	GCA_001923005.1	758	156	Mexico	INCAN	Graña-Miraglia et al 2017
Ab11551	2011	GCA_001922745.1	758	156	Mexico	INCAN	Graña-Miraglia et al 2017
Ab11547	2013	GCA_001922695.1	758	156	Mexico	INCAN	Graña-Miraglia et al 2017
Ab11536	2011	GCA_001922705.1	758	156	Mexico	INCAN	Graña-Miraglia et al 2017
Ab11502	2012	GCA_001922635.1	758	156	Mexico	INCAN	Graña-Miraglia et al 2017
Ab11510	2012	GCA_001922425.2	758	156	Mexico	INCAN	Graña-Miraglia et al 2017
Ab4113	2013	GCA_001922685.1	758	156	Mexico	INCAN	Graña-Miraglia et al 2017
Ab4197	2013	SIDD00000000	758	156	Mexico	INCAN	Graña-Miraglia et al 2017
Ab5013	2014	SIDC00000000	758	156	Mexico	INCAN	Graña-Miraglia et al 2017
HEU5	2016	GCA_002927915.1	758	156	Honduras	University School Hospital	López-Leal G et al 2019
HEU55808	2016	GCA_002928095.1	758	156	Honduras	University School Hospital	López-Leal G et al 2019
MCR6056	2015	GCA_002928135.1	758	156	Honduras	Mario Catarino Rivas Hospital	López-Leal G et al 2019
MCR10126	2015	GCA_002927995.1	447	10	Honduras	Mario Catarino Rivas Hospital	López-Leal G et al 2019
MCR10172	2015	GCA_002927805.1	447	10	Honduras	Mario Catarino Rivas Hospital	López-Leal G et al 2019
MCR10179	2015	GCA_002927965.1	229	25	Honduras	Mario Catarino Rivas Hospital	López-Leal G et al 2019
MCR54	2015	GCA_002928045.1	1586	108	Honduras	Mario Catarino Rivas Hospital	López-Leal G et al 2019
MCR56	2015	GCA_002928195.1	1587	106	Honduras	Mario Catarino Rivas Hospital	López-Leal G et al 2019
MCR6739	2015	GCA_002928035.1	NA	NA	Honduras	Mario Catarino Rivas Hospital	López-Leal G et al 2019
MCR8676	2015	GCA_002928015.1	1587	106	Honduras	Mario Catarino Rivas Hospital	López-Leal G et al 2019
MCR8683	2015	GCA_002928155.1	1589	267	Honduras	Mario Catarino Rivas Hospital	López-Leal G et al 2019
MCR9238	2015	GCA_002927775.1	447	10	Honduras	Mario Catarino Rivas Hospital	López-Leal G et al 2019
HC9436	2015	GCA_002928145.1	1325	10	Honduras	Cemes Hospital	López-Leal G et al 2019
HEU2	2015	GCA_002928075.1	1586	10	Honduras	University School Hospital	López-Leal G et al 2019
HEU3	2016	GCA_002927855.1	1588	25	Honduras	University School Hospital	López-Leal G et al 2019
IHSS3526	2016	GCA_002927895.1	1590	1	Honduras	Honduran Institute of Social Security	López-Leal G et al 2019
INR: National Institute for Rehabilitation
INCAN :Cancerology National Institute
HI: Children's Hospital Federico Gomez
