# Supplementary material for: Origin of OXA-23 Variant OXA-239 from a Recently Emerged Lineage of Acinetobacter baumannii International Clone V
Source: mSphere. 2020 Jan 8;5(1):e00801-19. doi: 10.1128/mSphere.00801-19 (PMC6952199; doi:10.1128/mSphere.00801-19)
Supplement: TABLE S2 [file mSphere.00801-19-st002.xls]

## Sheet: Sheet1
GI	Accession	Species	Strain	Allele	Isolation Site	Isolation Date	ST (if baumannii)
1035503506	NG_049396.1	A.radioresistens	DSM6976	OXA-103	Japan	Unknown	NA
1114592744	CP018421.1.3	A.baumannii	XDR-BJ83	OXA-133	China	2007	368
1114592744	CP018421.1.4	A.baumannii	XDR-BJ83	OXA-133	China	2007	368
1002189272	CP014528.1.5	A.baumannii	XH858	OXA-133	China	2010	642
371927246	JQ002680.1	A.baumannii	AB37	OXA-133	China	Unknown	NA
987444568	KT852972.1	A.baumannii	BAL 056	OXA-133	Vietnam	2009	GC2
753298480	KM975501.1	A.baumannii	777	OXA-133	Unknown	Unknown	NA
355340418	JN665073.1	A.baumannii	PK	OXA-133	India	Unknown	NA
1187189827	KY039479.1	A.baumannii	MM-39	OXA-133	Iran	Unknown	NA
1035503541	NG_049433.1	A.radioresistens	NG_049433	OXA-133	Unknown	Unknown	NA
190148187	EU571228.1	A.radioresistens	EU571228	OXA-133	India	Unknown	NA
335346934	JF803487.1	A.baumannii	geam13/09	OXA-133	Italy	2009	NA
335346932	JF803486.1	A.baumannii	geaw22/07	OXA-133	Italy	2007	NA
208343784	FJ195387.1	A.radioresistens	B472	OXA-134	Ireland	Unknown	NA
206967371	FJ194460.1	A.calcoaceticus	AC518	OXA-146	China	Unknown	NA
1035503552	NG_049444.1	A.baumannii	AB1622	OXA-146	Unknown	Unknown	NA
1035503572	NG_049464.1	A.baumannii	AB58	OXA-165	Thailand	2013-1015	NA
1035503573	NG_049465.1	A.baumannii	AB79	OXA-166	Thailand	2013-1015	NA
1035503574	NG_049466.1	A.baumannii	AB167	OXA-167	Thailand	2013-1015	NA
1035503575	NG_049467.1	A.baumannii	AB171	OXA-168	Thailand	2013-2015	NA
1035503576	NG_049468.1	A.baumannii	AB286	OXA-169	Thailand	2013-2015	NA
1035503578	NG_049470.1	A.baumannii	AB315	OXA-170	Thailand	2013-1015	NA
1035503579	NG_049471.1	A.baumannii	AB322	OXA-171	Thailand	2013-2015	NA
1035503625	NG_049521.1	A.baumannii	36	OXA-225	Unknown	Unknown	NA
385880286	CP003501.1	A.baumannii	MDR-TJ	OXA-225	Unknown	Unknown	369
1188456296	LC269000.1	A.radioresistens	MyNCGM223	OXA-23	Myanmar	Unknown	NA
1314785461	MF078634.1	A.pittii	HGSA488	OXA-23	Portugal	2012	NA
1314854221	CP025266.1	A.baumannii	SMC_Paed_Ab_BL01	OXA-23	South-Korea	2012	191
1274903199	CP024578.1	A.baumannii	AbPK1	OXA-23	Pakistan	2012	452
1212258065	CP021787.1	A.baumannii	A85	OXA-23	Australia	2003	781
1211343212	CP001182.2	A.baumannii	AB0057	OXA-23	USA	2001	207
1211343212	CP001182.2.2	A.baumannii	AB0057	OXA-23	USA	2001	207
1199168554	CP021345.1	A.baumannii	B11911	OXA-23	India	2014	NA
1199168554	CP021345.1	A.baumannii	B11911	OXA-23	India	2014	NA
1175804180	CP020598.1	A.baumannii	WKA02	OXA-23	South-Korea	2013	447
1175800464	CP020597.1	A.baumannii	HWBA8	OXA-23	South-Korea	2013	229
1175796681	CP020595.1	A.baumannii	USA15	OXA-23	South-Korea	2013	491
1175796560	CP020594.1	A.baumannii	USA15	OXA-23	South-Korea	2013	491
1175770726	CP020592.1	A.baumannii	USA2	OXA-23	South-Korea	2013	357
1175770726	CP020592.1.2	A.baumannii	USA2	OXA-23	South-Korea	2013	357
1175743738	CP020591.1	A.baumannii	SSA6	OXA-23	South-Korea	2013	357
1175743738	CP020591.1.2	A.baumannii	SSA6	OXA-23	South-Korea	2013	357
1175722710	CP020590.1	A.baumannii	15A34	OXA-23	South-Korea	2014	872
1175722710	CP020590.1.2	A.baumannii	15A34	OXA-23	South-Korea	2014	872
1175718818	CP020588.1	A.nosocomialis	SSA3	OXA-23	South-Korea	2013	NA
1175718818	CP020588.1.2	A.nosocomialis	SSA3	OXA-23	South-Korea	2013	NA
1175718818	CP020588.1.3	A.nosocomialis	SSA3	OXA-23	South-Korea	2013	NA
1175714862	CP020586.1	A.baumannii	CBA7	OXA-23	South-Korea	2013	208
1175711081	CP020584.1	A.baumannii	JBA13	OXA-23	South-Korea	2013	191
1175707349	CP020581.1	A.baumannii	SSMA17	OXA-23	South-Korea	2013	191
1175703590	CP020579.1	A.baumannii	SAA14	OXA-23	South-Korea	2013	191
1175703590	CP020579.1.2	A.baumannii	SAA14	OXA-23	South-Korea	2013	191
1175695868	CP020578.1	A.baumannii	SSA12	OXA-23	South-Korea	2013	191
1175695868	CP020578.1.2	A.baumannii	SSA12	OXA-23	South-Korea	2013	191
1175690041	CP020574.1	A.baumannii	15A5	OXA-23	South-Korea	2013	191
1175690041	CP020574.1	A.baumannii	15A5	OXA-23	South-Korea	2013	191
1150872487	CP014291.1	A.baumannii	AB34299	OXA-23	Unknown	2015	436
1150872487	CP014291.1.1	A.baumannii	AB34299	OXA-23	Unknown	2015	436
1125876719	CP016302.1	A.baumannii	CMC-CR-MDR-Ab66	OXA-23	USA	Unknown	208
1125869058	CP016297.1	A.baumannii	CMC-CR-MDR-Ab4	OXA-23	USA	Unknown	208
1114592744	CP018421.1	A.baumannii	XDR-BJ83	OXA-23	China	2007	368
1114592744	CP018421.1.2	A.baumannii	XDR-BJ83	OXA-23	China	2007	368
1109143268	CP018144.1	A.baumannii	HRAB-85	OXA-23	China	2014	208
1103669160	KJ493819.2	A.baumannii	A85	OXA-23	Australia	2003	781
1087754084	CP017656.1	A.baumannii	KAB08	OXA-23	South-Korea	2015	208
1087750204	CP017654.1	A.baumannii	KAB07	OXA-23	South-Korea	2015	191
1087746352	CP017652.1	A.baumannii	KAB06	OXA-23	South-Korea	2015	369
1087742453	CP017650.1	A.baumannii	KAB05	OXA-23	South-Korea	2015	369
1087738575	CP017648.1	A.baumannii	KAB04	OXA-23	South-Korea	2015	191
1087734683	CP017646.1	A.baumannii	KAB03	OXA-23	South-Korea	2015	451
1087734683	CP017646.1.2	A.baumannii	KAB03	OXA-23	South-Korea	2015	451
1087730795	CP017644.1	A.baumannii	KAB02	OXA-23	South-Korea	2015	369
1087726952	CP017642.1	A.baumannii	KAB01	OXA-23	South-Korea	2015	451
1066965815	CP017152.1	A.baumannii	DU202	OXA-23	Unknown	Unknown	423
1051583314	KX118105.1	A.baumannii	IHIT7853	OXA-23	Germany	2000	NA
1035503629	NG_049525.1	A.baumannii	6B92	OXA-23	United Kingdom	1985	NA
830873104	KP881350.1	A.nosocomialis	H06-681	OXA-23	South-Korea	2007	NA
1032371321	KU833219.1	A.indicus	IHIT27630	OXA-23	Germany	2014	NA
1032371313	KU833218.1	A.indicus	IHIT27599	OXA-23	Germany	2014	NA
1002189272	CP014528.1	A.baumannii	XH858	OXA-23	China	2010	642
1002189272	CP014528.1.2	A.baumannii	XH858	OXA-23	China	2010	642
1002189272	CP014528.1.3	A.baumannii	XH858	OXA-23	China	2010	642
1002189272	CP014528.1.4	A.baumannii	XH858	OXA-23	China	2010	642
1001000371	CP014541.1	A.baumannii	XH856	OXA-23	China	2010	381
1001000371	CP014541.1.2	A.baumannii	XH856	OXA-23	China	2010	381
1000996808	CP014540.1	A.baumannii	XH857	OXA-23	China	2010	806
1000996808	CP014540.1.2	A.baumannii	XH857	OXA-23	China	2010	806
1000993161	CP014539.1	A.baumannii	XH859	OXA-23	China	2009	368
1000993161	CP014539.1.2	A.baumannii	XH859	OXA-23	China	2009	368
1000989619	CP014538.1	A.baumannii	XH860	OXA-23	China	2009	457
1000989619	CP014538.1.2	A.baumannii	XH860	OXA-23	China	2009	457
998247375	KU302354.1	P.mirabilis	ESBL4969	OXA-23	Finland	2014	NA
984881271	CP014215.1	A.baumannii	YU-R612	OXA-23	South-Korea	2014	191
984881271	CP014215.1.2	A.baumannii	YU-R612	OXA-23	South-Korea	2014	191
984686374	HQ700358.2	A.baumannii	AB210	OXA-23	United Kingdom	2005	NA
974022331	CP013924.1	A.baumannii	KBN10P02143	OXA-23	South-Korea	2012	191
974022331	CP013924.1.2	A.baumannii	KBN10P02143	OXA-23	South-Korea	2012	191
972294625	KU168371.1	A.baumannii	IM2	OXA-23	Unknown	Unknown	NA
958114342	LC100116.1	A.baumannii	IR3	OXA-23	Iran	2015	NA
939559781	CP012952.1	A.baumannii	D36	OXA-23	Australia	2008	498
927028356	LN877214.1	A.baumannii	949-13	OXA-23	Bolivia	Unknown	NA
884906331	CP012008.1	A.baumannii	Ab04-mff	OXA-23	Canada	2012	447
884902522	CP012006.1	A.baumannii	Ab04-mff	OXA-23	Canada	2012	447
830873390	KP888560.1	A.nosocomialis	H09-1045	OXA-23	South-Korea	2009	NA
830873340	KP888559.1	A.nosocomialis	E09-34	OXA-23	South-Korea	2009	NA
827403829	CP010779.1	A.baumannii	XH386	OXA-23	China	2017	208
821436654	KP780408.1	A.baumannii	8325850	OXA-23	Australia	2008	NA
785997756	KP203815.1	A.baumannii	ZZAB51	OXA-23	Unknown	Unknown	NA
787858845	CP008706.1	A.baumannii	AB5075-UW	OXA-23	USA	2008	945
752783732	KP074966.1	A.baumannii	ST765	OXA-23	Romania		NA
751372918	KM922672.1	A.baumannii	A221	OXA-23	China	2009	NA
751869293	LC010237.2	A.baumannii	AB305	OXA-23	Unknown	Unknown	NA
730910803	KM977710.1	A.baumannii	D46	OXA-23	Australia	2010	NA
693578048	AP014649.1	A.baumannii	IOMTU433	OXA-23	Nepal	2013	919
675327552	CP009257.1	A.baumannii	AB030	OXA-23	Canada	2010	758
675327552	CP009257.1.2	A.baumannii	AB030	OXA-23	Canada	2010	758
662566004	CP008851.1	A.baumannii	AC29	OXA-23	Malasya	2011	195
661494235	KJ716226.1	E.coli	521	OXA-23	Unknown	Unknown	NA
615556143	CP007577.1	A.baumannii	AC30	OXA-23	Malasya	2011	195
571026449	HG797027.1	A.baumannii	FMV6475-09	OXA-23	Portugal	2009	NA
546200742	AP013357.1	A.baumannii	NCGM-237	OXA-23	Japan	2012	455
522368383	CP003847.1	A.baumannii	BJAB0715	OXA-23	China	2008	642
522344435	CP003849.1	A.baumannii	BJAB0868	OXA-23	Unknown	Unknown	218
522324570	CP003846.1	A.baumannii	BJAB07104	OXA-23	Unknown	Unknown	368
409973522	JX481979.1	A.baumannii	K51-74	OXA-23	Latvia	2009	NA
409973490	JX481978.1	A.baumannii	K51-65	OXA-23	Latvia	2008	NA
383932087	JN129846.1	A.baumannii	LT-11	OXA-23	Lithuania	2010	NA
382928919	JQ326202.1	A.radioresistens	Ab1474	OXA-23	Unknown	Unknown	NA
360040225	JN696403.1	A.baumannii	Ab4508	OXA-23	Italia	Unknown	NA
357942636	JN207493.1	A.baumannii	pBA41	OXA-23	Unknown	Unknown	NA
355348612	JF731029.1	A.baylyi	SNF2	OXA-23	China	2009	NA
355348603	JF731028.1	A.baumannii	NB09A4	OXA-23	Unknown	Unknown	NA
347591739	CP001937.1	A.baumannii	MDR-ZJ06	OXA-23	China	2006	643
345447463	CP002522.2	A.baumannii	TCDC-AB0715	OXA-23	Unknown	Unknown	218
316926565	HQ008358.1	A.baumannii	AB23672	OXA-23	Unknown	Unknown	NA
316926562	HQ008357.1	A.baumannii	AB23301	OXA-23	Unknown	Unknown	NA
316926559	HQ008356.1	A.baumannii	AB23916	OXA-23	Unknown	Unknown	NA
312184032	HQ018644.1	A.baumannii	Ab69	OXA-23	Unknown	Unknown	NA
305434196	HM772970.1	A.baumannii	Ab01	OXA-23	India	Unknown	NA
281486595	GQ861439.1	A.baumannii	Ab240	OXA-23	Unknown	Unknown	NA
281486593	GQ861438.1	A.baumannii	Ab614	OXA-23	Unknown	Unknown	NA
197725594	EU977574.1	A.baumannii	AC0045	OXA-23	USA	2006	NA
259377432	GQ849192.1	A.baumannii	6AB15	OXA-23	Taiwan	2006	NA
258549481	GQ268326.1	A.baumannii	Ab08-ColR	OXA-23	Unknown	Unknown	NA
239759752	FJ975152.1	A.baumannii	Ab42	OXA-23	India	2007	NA
239759750	FJ975151.1	A.baumannii	Ab60	OXA-23	India	2007	NA
239634312	FJ998184.1	A.baumannii	SC0701	OXA-23	South-Korea	2007	NA
208343788	FJ195388.1	A.radioresistens	B374	OXA-23	Unknown	Unknown	NA
194241568	EU827524.1	Genomosp.3	S448	OXA-23	United Kingdom	2006	NA
186969820	EU594641.1	A.baumannii	AB017	OXA-23	USA	2007	NA
159796331	EU131372.1	A.radioresistens	Ab4	OXA-23	Unknown	Unknown	NA
117414820	EF016357.1	A.baumannii	17368	OXA-23	China	2005	NA
155674972	EU022368.1	A.baumannii	Ab11	OXA-23	China	Unknown	NA
154199600	EF120622.2	A.baumannii	AcKOU1	OXA-23	Turkey	2006	NA
145581364	EF534259.1	A.baumannii	EF534259	OXA-23	China	Unknown	NA
125380556	EF059914.1	A.baumannii	Ab14	OXA-23	Algeria	2004	NA
133902737	EF015500.1	A.baumannii	WM99c	OXA-23	Australia	1999	NA
125380563	EF127491.1	A.baumannii	pAB13	OXA-23	France	2004	NA
45384960	AY554200.1	A.junii	ZN3858	OXA-23	China	Unknown	NA
55776206	AY795964.1	A.baumannii	DR25547/96	OXA-23	Singapore	1996	NA
1274899429	CP024576.1	A.baumannii	AbPK1	OXA-23	Pakistan	2012	452
1274899429	CP024576.1.2	A.baumannii	AbPK1	OXA-23	Pakistan	2012	452
1036116140	LT594095.1	A.baumannii	BAL062	OXA-23	Unknown	2014	136
817490716	KP264122.1	A.baumannii	ZZAB31	OXA-23	China	Unknown	NA
1253561887	KY885011.1	A.baumannii	MK1	OXA-23	Pakistan	2016	NA
239759754	FJ975153.1	A.baumannii	62	OXA-23	India	Unknown	NA
239759757	FJ975154.1	A.baumannii	67	OXA-23	India	Unknown	NA
66394583	DQ029069.1	A.baumannii	HZ8999	OXA-23	China	Unknown	NA
223585696	FJ628170.1	A.baumannii	SCM52/08	OXA-23	Brazil	Unknown	NA
1243804538	CP018861.2	A.baumannii	11510	OXA-239	Mexico	2012	758
1243804538	CP018861.2.2	A.baumannii	11510	OXA-239	Mexico	2012	758
1035503637	NG_049533.1	A.baumannii	8407	OXA-239	Mexico	Unknown	NA
500829709	JN968483.3	A.baumannii	A91	OXA-255	Australia	2005	NA
12060144	AF201828.2	A.baumannii	I-16	OXA-27	Unknown	Unknown	NA
1035503762	NG_049659.1	A.baumannii	860754	OXA-366	Unknown	Unknown	NA
757399505	KP050485.1	A.baumannii	860754	OXA-366	Unknown	Unknown	NA
1035503789	NG_049687.1	A.baumannii	927518	OXA-398	Unknown	Unknown	NA
698174175	KM087842.1	A.baumannii	927518	OXA-398	Unknown	Unknown	NA
1035503812	NG_049710.1	A.baumannii	WY-1017	OXA-422	China	2013	NA
725539564	KM433671.1	A.baumannii	WY-1017	OXA-422	China	2013	NA
1035503813	NG_049711.1	A.baumannii	WY-0713	OXA-423	China	2013	NA
1035503823	NG_049721.1	A.baumannii	1143560	OXA-435	Unknown	Unknown	NA
767811084	KP144324.1	A.baumannii	1143560	OXA-435	Unknown	Unknown	NA
1035503828	NG_049726.1	A.baumannii	1184030	OXA-440	Japan	Unknown	NA
901835392	KP727574.1	A.baumannii	1184030	OXA-440	Japan	Unknown	NA
946720282	KT006770.1	A.baumannii	10324	OXA-469	Mexico	2012	771
817490718	KP264123.1	A.baumannii	ZZAB86	OXA-481	China	Unknown	NA
1035503864	NG_049764.1	A.baumannii	ZZAB154	OXA-482	China	Unknown	NA
817490720	KP264124.1	A.baumannii	ZZAB154	OXA-482	China	Unknown	NA
1035503865	NG_049765.1	A.baumannii	ZZAB161	OXA-483	China	Unknown	NA
817490722	KP264125.1	A.baumannii	ZZAB161	OXA-483	China	Unknown	NA
1035503870	NG_049770.1	A.baumannii	NG_049770	OXA-49	China	Unknown	NA
30961997	AY288523.1	A.baumannii	AY288523	OXA-49	China	Unknown	NA
1206250658	NG_054712.1	A.baumannii	01ACRGNY3002	OXA-565	Unknown	Unknown	NA
1035503913	NG_049814.1	K.pneumoniae	Kp1239	OXA-73	Unknown	Unknown	NA
56684452	AY762325.1	K.pneumoniae	Kp1239	OXA-73	Australia	Unknown	NA
